# Supplementary material for: Influence of moisture content, temperature, and time on free fatty acid in stored crude palm oil
Source: Sci Rep. 2022 Jun 14;12:9846. doi: 10.1038/s41598-022-13998-1 (PMC9198255; doi:10.1038/s41598-022-13998-1)
Supplement: Supplementary file 1 — Supplementary Information. [file 41598_2022_13998_MOESM1_ESM.xlsx]

## Sheet: DOE_Data
			Supplementary Table D1: Calculation parameters for design of experiment with Box–Behnken design
				Min	Max	Average	Range				Moisture (%)	Initial FFA (%)
			Moisture	0.18	0.3	0.24	0.12			Min	0.18(0.20)	5.17
			Temperature (°C)	35	85	60	50			Max	0.3(0.29)	4.28
			Time(hours)	6	48	27	42			Average	0.24(0.23)	6.07
Supplementary Table D2: Design of experiement table with Box–Behnken design with coded and actual value of the process variables
	Coded Value						Actual Value			Response
Order of run	Moisture	Temperature (°C)	Time(hours)		Order of run	Initial FFA(%)	Moisture(%)	Temperature (°C)	Time(hours)	Final Moisture (%%)	Final FFA(%%)	Final Moisture(%)	Final FFA(%)	ResidualMC	ResidualFFA
1	-1	-1	0		1	5.17	0.18	35	27	88	102	0.1584	5.2734	-2.5	-1
2	-1	1	0		2	5.17	0.18	85	27	5	107	0.009	5.5319	0.38	0
3	1	-1	0		3	4.28	0.3	35	27	89	103	0.267	4.4084	-1.5	0
4	1	1	0		4	4.28	0.3	85	27	3.5	114	0.0105	4.8792	-1.12	1
5	-1	0	-1		5	5.17	0.18	60	6	33	102	0.0594	5.2734	1.2	-3.5
6	-1	0	1		6	5.17	0.18	60	48	15	110	0.027	5.687	-1.8	4.5
7	1	0	-1		7	4.28	0.3	60	6	35	104	0.105	4.4512	3.2	-4.5
8	1	0	1		8	4.28	0.3	60	48	12	112	0.036	4.7936	-4.8	3.5
9	0	-1	-1		9	6.07	0.24	35	6	96	102	0.2304	6.1914	-2	-2
10	0	-1	1		10	6.07	0.24	35	48	85	107	0.204	6.4949	2	3
11	0	1	-1		11	6.07	0.24	85	6	10	106	0.024	6.4342	-2.12	-5
12	0	1	1		12	6.07	0.24	85	48	4	115	0.0096	6.9805	6.88	4
13	0	0	0		13	6.07	0.24	60	27	25	113	0.06	6.8591	0.7	0.5
14	0	0	0		14	6.07	0.24	60	27	25.1	112.5	0.06024	6.82875	0.8	0
15	0	0	0		15	6.07	0.24	60	27	25	112	0.06	6.7984	0.7	-0.5
				Supplementary Table D3: Residual data of FFA and MC from design of experiement table with Box–Behnken design
					Order of run	MC	FFA	ResidualMC	ResidualFFA
					1	90.5	103	-2.5	-1
					2	4.62	107	0.38	0
					3	90.5	103	-1.5	0
					4	4.62	113	-1.12	1
					5	31.8	105.5	1.2	-3.5
					6	16.8	105.5	-1.8	4.5
					7	31.8	108.5	3.2	-4.5
					8	16.8	108.5	-4.8	3.5
					9	98	104	-2	-2
					10	83	104	2	3
					11	12.12	111	-2.12	-5
					12	-2.88	111	6.88	4
					13	24.3	112.5	0.7	0.5
					14	24.3	112.5	0.8	0
					15	24.3	112.5	0.7	-0.5

## Sheet: KineticData
Supplementary Table K4: Kinetics for FFA and MC at 35 ºC
Time(hours)	FFA(% Change) for 5.17% init.FFA	Moisture (% Change) for 0.20% init. moist	FFA(% Change) for 6.07% init.FFA	Moisture (% Change) for 0.25% init. moist	FFA(% increase) for 4.28% init.FFA	Moisture (% Change) for 0.30% init. moist
0	100	100	100	100	100	100
6	100.2	95.7	100.4	96.7	100.7	96.7
12	100.5	94.6	100.8	93.6	101.2	94.8
18	101.1	91.6	100.9	93.1	101.9	92.6
24	101.5	91.5	102.1	90.1	103.1	90.4
30	102.2	92.4	102.4	87.4	103.4	88.7
36	102.6	83.4	103.8	83.3	104.1	86.4
42	104.8	82.3	104.9	82.4	105.4	84.3
48	105.8	77.2	106.3	79.2	107.1	80
54	106.3		107.1		107.8
60	106.5		107.6		108.3
66	107.1		107.7		108.5
72	107.3		108.8		110.2
78	107.4		109.6		111.2
84	108.8		110.6		112.4
90	109.8		111.2		113.1
96	110.1		112.2		114.6
102	110.3		113.5		114.9
108	112.7		114.2		115.2
114	113.3		115.1		116.6
120	113.8		115.3		117.3
Supplementary Table K5: Kinetics for FFA and MC at 45 ºC
Time(hours)	FFA(% increase) for 0.20% moist	Moisture (% Change) for 0.20% init. moist	FFA(% increase) for 0.25% moist	Moisture (% Change) for 0.25% init. moist	FFA(% increase) for 0.30% moist	Moisture (% Change) for 0.30% init. moist
0	100	100	100	100	100	100
6	101.6	65	101.2	70	101.6	69
12	103.7	63.1	102.5	63.3	103.5	66.3
18	105.4	60.9	104.4	62.1	104.4	65.1
24	106.8	58.8	105.9	57.3	106.8	60.3
30	108.5	56.7	109.2	53.7	108.1	58.7
36	108.8	54.7	112.8	51.7	109.8	56.7
42	109.2	52.6	113.2	49.6	110.4	53.6
48	109.1	50.5	113.1	45.5	113.7	50.5
54	110.3		113.8		114.3
60	111.1		114.1		115.1
66	111.4		115.4		116.7
72	111.7		116.7		117.7
78	112.5		117.5		119.5
84	114.2		117.2		121.2
90	115.4		118.4		122.4
96	115.8		119.8		122.8
102	117.1		120.11		123.4
108	118.1		120.01		125.1
114	118.4		120.4		125.4
120	118.5		120.3		125.7
Supplementary Table K6: Kinetics for FFA and MC at 55 ºC
Time(hours)	FFA(% increase) for 0.20% moist	Moisture (% Change) for 0.20% init. moist	FFA(% increase) for 0.25% moist	Moisture (% Change) for 0.25% init. moist	FFA(% increase) for 0.30% moist	Moisture (% Change) for 0.30% init. moist
0	100	100	100	100	100	100
6	102.6	40.8	102.8	41.2	101.2	41.2
12	105.6	38.7	104.6	36.3	103.1	37.3
18	107.4	36.7	107.2	36.2	104.2	34.4
24	108.8	34.6	109.3	35.9	106.3	33.1
30	109.9	32.1	109.8	30.7	110.8	30.6
36	110.6	30.5	111.6	30.7	111.6	28.8
42	110.9	28.1	111.9	24.4	112.2	26.3
48	110.9	26.3	112.4	23.3	113.4	22.6
54	112.1		112.9		113.9
60	114.2		114.2		115.2
66	116.1		116.1		117.1
72	116.2		116.2		119.2
78	118.4		118.4		122.4
84	121.6		121.6		125.6
90	122.8		122.8		126.8
96	122.1		123.1		128.1
102	125.1		124.1		130.2
108	125.4		127.2		134.2
114	126.1		127.4		135.4
120	126.6		128.3		135.3
Supplementary Table K7: Kinetics for FFA and MC at 65 ºC
Time(hours)	FFA(% increase) for 0.20% moist	Moisture (% Change) for 0.20% init. moist	FFA(% increase) for 0.25% moist	Moisture (% Change) for 0.25% init. moist	FFA(% increase) for 0.30% moist	Moisture (% Change) for 0.30% init. moist
0	100	100	100	100	100	100
6	104.4	24.1	105.3	23.1	105.1	24.1
12	106.6	22.1	109.4	22.2	109.2	23.2
18	108.4	19.9	111.2	18	110.2	19
24	109.8	17.9	112.7	16.7	115.7	19.1
30	110.9	15.8	113.8	15.3	115.5	14.6
36	112.6	13.7	114.5	12.1	118.3	12.3
42	113.3	11.6	114.83	10.4	118.8	10.1
48	113.8	9.6	114.8	8.9	120.6	9.2
54	115.1		116.2		123.7
60	118.6		118.2		122.5
66	121.3		118.4		125.3
72	123.2		124		126.5
78	123.4		126.3		128.3
84	122.6		128.6		130.6
90	126.8		133.5		132.5
96	128.1		134.1		135.1
102	132.1		135.9		137.4
108	134.4		136.1		138.6
114	135.1		136.4		138.7
120	136.6		136.8		140.2
Supplementary Table K8: Kinetics for FFA and MC at 75 ºC
Time(hours)	FFA(% increase) for 0.20% moist	Moisture (% Change) for 0.20% init. moist	FFA(% increase) for 0.25% moist	Moisture (% Change) for 0.25% init. moist	FFA(% increase) for 0.30% moist	Moisture (% Change) for 0.30% init. moist
0	100	100	100	100	100	100
6	102.4	14.7	103.5	11.1	104.5	12.1
12	107.6	12.6	108.3	10.6	108.3	11.6
18	108.4	10.6	109.6	9.5	109.6	10.5
24	109.8	8.5	109.3	8.5	110.3	9.5
30	110.9	6.4	111.7	5.4	118.7	5.4
36	112.6	4.4	112.4	2.4	120.4	3.4
42	116.3	2.3	116.7	2.3	122.7	2.5
48	119.8	0.3	119.9	0.8	126.9	0.5
54	126.1		122.3		128.3
60	130.6		131.7		132.7
66	134.3		134.4		135.4
72	138.2		136.5		137.5
78	140.4		140.3		142.3
84	141.6		143.8		143.8
90	145.8		145.3		147.3
96	146.1		147.1		150.1
102	148.1		151.3		153.3
108	148.3		151.3		157.3
114	151.2		153.2		160.2
120	151.6		153.6		161.6
Supplementary Table K9: Kinetics for FFA and MC at 85 ºC
Time(hours)	FFA(% increase) for 0.20% moist	Moisture (% Change) for 0.20% init. moist	FFA(% increase) for 0.25% moist	Moisture (% Change) for 0.25% init. moist	FFA(% increase) for 0.30% moist	Moisture (% Change) for 0.30% init. moist
0	100	100	100	100	100	100
6	103.4	12.8	104.4	13.8	104.4	13.2
12	109.6	10.8	107.6	11.8	108.6	12.5
18	109.4	5.7	110.4	4.7	112.4	3.7
24	110.8	5.6	113.8	3.6	115.8	3.1
30	114.9	1.5	114.9	1.1	118.9	2.1
36	118.6	0.6	119.6	0.7	120.6	1.1
42	121.3	0.2	122.3	0.2	124.3	0.3
48	123.8	0.2	125.8	0.2	127.8	0.3
54	127.1		129.1		133.1
60	131.6		133.6		137.6
66	136.3		137.3		140.3
72	140.2		141.2		145.2
78	142.4		146.4		152.4
84	150.6		153.6		158.1
90	152.8		155.8		158.6
96	158.1		157.1		158.8
102	162.1		165.1		166.1
108	167.1		168.1		168.7
114	167.3		169.3		171.3
120	167.8		169.8		172.8
